# Supplementary material for: Molecular Identification and Targeted Quantitative Analysis of Medicinal Materials from Uncaria Species by DNA Barcoding and LC-MS/MS
Source: Molecules. 2019 Jan 4;24(1):175. doi: 10.3390/molecules24010175 (PMC6337676; doi:10.3390/molecules24010175)
Supplement: Supplementary file 1 [file molecules-24-00175-s001.zip]

Archive with 5 entries (4 files):
- molecules-405413-SI/
- molecules-405413-SI/Figure S1.tif
- molecules-405413-SI/Figure S2.tif
- molecules-405413-SI/Table S1.xlsx
- molecules-405413-SI/Table S2.xlsx
