# Supplementary material for: Molecular Identification and Targeted Quantitative Analysis of Medicinal Materials from Uncaria Species by DNA Barcoding and LC-MS/MS
Source: Molecules. 2019 Jan 4;24(1):175. doi: 10.3390/molecules24010175 (PMC6337676; doi:10.3390/molecules24010175)
Supplement: Supplementary file 1 [file molecules-24-00175-s001.zip › molecules-405413-SI/Table S1.xlsx]

## Sheet: Sheet1
Table S1. Main information of targeted alkaloids
Compound name	CAS No.	MW.	Molecular formula	Chemical structures
Rhynchophylline	76-66-4	384.47	C22H28N2O4
Isorhychophylline	6859-01-4	384.47	C21H26N2O4
Corynoxeine	630-94-4	382.45	C22H26N2O4
Isocorynoxeine	51014-29-0	382.45	C22H26N2O4
Corynoxine	6877-32-3	384.473	C22H28N2O4
Corynoxine B	17391-18-3	384.46	C22H28N2O4
Hirsutine	7729-23-9	368.47	C22H28N2O3
Hirsuteine	35467-43-7	366.194	C22H26N2O3
