# Supplementary material for: Molecular Identification and Targeted Quantitative Analysis of Medicinal Materials from Uncaria Species by DNA Barcoding and LC-MS/MS
Source: Molecules. 2019 Jan 4;24(1):175. doi: 10.3390/molecules24010175 (PMC6337676; doi:10.3390/molecules24010175)
Supplement: Supplementary file 1 [file molecules-24-00175-s001.zip › molecules-405413-SI/Table S2.xlsx]

## Sheet: Sheet1
Table S2. Method validation results of LC-MS/MS analysis
No.	Name	Linearity					Precision (RSD%)(n=6)		Stability (RSD%)(n=6)	Repeatability (RSD%)(n=6)	Recovery % and RSD% (n=3)						Matrix effect (n=6)
		Regression equations	R2	Ranges (ng/mL)	LOD (ng/mL)	LOQ (ng/mL)	Intra-day	Inter-day			Low level		Medium level		High level		ME %	RSD %
1	Rhynchophylline	y = 9127.3x + 7272.8	0.9994	0.5-100	0.08	0.2	5.33665	4.82902	4.82902	4.85838	99.5494	1.04072	103.962	2.56384	102.991	0.990045	94.1176	2.31297
2	Isorhychophylline	y = 5728.2x + 42947	0.9993	0.5-500	0.08	0.2	5.94977	2.71591	2.71591	3.88016	93.7749	4.10497	99.2233	3.22135	95.8125	1.27294	93.5673	0.441942
3	Corynoxeine	y = 3604.1x + 358.57	0.9993	0.5-100	0.04	0.1	1.01742	5.59512	5.59512	2.95265	99.8896	3.8805	97.0024	2.74368	99.292	1.44231	94.6927	2.08586
4	Isocorynoxeine	y = 3393.5x + 151.35	0.9991	0.5-100	0.04	0.1	0.281529	5.01494	5.01494	4.08197	97.2374	4.02993	93.7624	3.96043	84.6688	2.80663	93.787	1.33837
5	Corynoxine	y = 6924.3x + 7178.8	0.9997	0.5-100	0.08	0.2	3.55777	4.90479	4.90479	4.06179	84.594	4.92634	89.7251	3.5371	81.5792	5.22088	87.3096	3.34442
6	Corynoxine B	y = 7375.1x + 73698	0.999	0.5-500	0.08	0.2	1.63809	5.00607	5.00607	3.40168	92.5411	1.93121	100.579	3.63936	99.0119	2.40296	104.531	4.47182
7	Hirsutine	y = 11935x + 23306	0.9996	0.5-100	0.02	0.05	1.135	3.28887	3.28887	4.37162	94.2563	4.0724	87.136	3.61236	93.1144	2.75517	97.5732	0.24216
8	Hirsuteine	y = 19893x + 27369	0.9993	0.5-100	0.02	0.05	0.379146	4.23734	4.23734	1.95082	93.0146	3.12717	90.2166	1.89755	95.2381	4.38931	96.7254	2.61891
